# Supplementary material for: Histone Acetyltransferase GCN5 Affects Auxin Transport during Root Growth by Modulating Histone Acetylation and Gene Expression of PINs
Source: Plants (Basel). 2022 Dec 17;11(24):3572. doi: 10.3390/plants11243572 (PMC9781282; doi:10.3390/plants11243572)
Supplement: Supplementary file 1 [file plants-11-03572-s001.zip]

Archive with 1 entries (1 files):
- plants-2055618-supplementary.pdf
